# Supplementary material for: Discovery of KB-0742, a Potent, Selective, Orally Bioavailable Small Molecule Inhibitor of CDK9 for MYC-Dependent Cancers
Source: J Med Chem. 2023 Nov 15;66(23):15629–47. doi: 10.1021/acs.jmedchem.3c01233 (PMC10726352; doi:10.1021/acs.jmedchem.3c01233)
Supplement: Supplementary file 2 — jm3c01233_si_002.csv [file jm3c01233_si_002.csv]

Compound_ID	SMILES	CDK9 IC50 (nM)	CDK1 IC50 (nM)	CDK2 IC50 (nM)	CDK3 IC50 (nM)	CDK4 IC50 (nM)	CDK5 IC50 (nM)	CDK6 IC50 (nM)	CDK7 IC50 (nM)	CDK8 IC50 (nM)
1	N[C@H](CC1)C[C@@H]1NC2=CC(CCC)=NC3=CC=NN23	50	ND	>10000	ND	ND	ND	ND	8805	ND
2	CC(c(cc1NC2CCC2)nc3n1ncc3)C	95	-	-	-	-	-	-	-	-
3a	CC(c(cc1NC2CN(C(OC(C)(C)C)=O)C2)nc3n1ncc3)C	-	-	-	-	-	-	-	-	-
3	CC(c(cc1NC2CNC2)nc3n1ncc3)C	557	-	-	-	-	-	-	-	-
4	CC(c(cc1NC2CN(C2)C)nc3n1ncc3)C	2815	-	-	-	-	-	-	-	-
5	CC(c(cc1NC2COC2)nc3n1ncc3)C	576	-	-	-	-	-	-	-	-
6	CC(c(cc1N[C@H]2C[C@@H](C2)O)nc3n1ncc3)C	183	-	-	-	-	-	-	-	-
7	CCO[C@H]1C[C@H](Nc(cc(C(C)C)n2)n3c2ccn3)C1	213	-	-	-	-	-	-	-	-
8a	CC(c(cc1N[C@H]2C[C@@H](C2)NC(OC(C)(C)C)=O)nc3n1ncc3)C	-	-	-	-	-	-	-	-	-
8	CC(c(cc1N[C@H]2C[C@@H](C2)N)nc3n1ncc3)C	25	-	ND	ND	4875	ND	ND	8990	ND
9a	ClC1=C2N=C(C(C)C)C=C(N[C@@H]3C[C@@H](NC(OC(C)(C)C)=O)C3)N2N=C1	-	-	-	-	-	-	-	-	-
9	CC(c(cc1N[C@H]2C[C@@H](C2)N)nc3n1ncc3Cl)C	12	4550	2608	1258	213	9185	1958	1298	8815
10	CN[C@H]1C[C@H](Nc(cc(C(C)C)n2)n3c2ccn3)C1	117	ND	ND	ND	ND	ND	ND	7545	ND
11	CC(c(cc1N[C@H]2C[C@@H](C2)CO)nc3n1ncc3)C	180	-	-	-	-	-	-	-	-
12	CC(c(cc1N[C@H]2C[C@H](NC(C)=O)C2)nc3n1ncc3)C	104	4275	5645	8930	2840	ND	ND	ND	ND
13a	CC(c(cc1N[C@H]2C[C@H](C#N)C2)nc3n1ncc3)C	-	-	-	-	-	-	-	-	-
13	CC(c(cc1N[C@H]2C[C@H](C(N)=O)C2)nc3n1ncc3)C	92	ND	8490	>10000	ND	ND	ND	ND	ND
14	CNC(N[C@H]1C[C@H](Nc(cc(C(C)C)n2)n3c2ccn3)C1)=O	46	976	1990	3730	1890	ND	-	ND	-
15a	CC(C)C1=NC2=CC=NN2C(N[C@H]3C[C@H](/N=C(NC#N)/OC4=CC=CC=C4)C3)=C1	-	-	-	-	-	-	-	-	-
15	CN/C(N[C@H]1C[C@H](Nc(cc(C(C)C)n2)n3c2ccn3)C1)=N\C#N	40	1290	3415	1350	2900	6065	4820	ND	-
16	CC(c(cc1N[C@H]2C[C@H](Nc3ccccc3)C2)nc4n1ncc4)C	43	1635	248	1985	2585	5155	ND	ND	ND
17	CC(c(cc1N[C@H]2C[C@H](NS(=O)(C)=O)C2)nc3n1ncc3)C	74	5280	4225	8935	4885	ND	ND	ND	ND
18a	CC(c(cc1N[C@H]2CCN(C(OC(C)(C)C)=O)C2)nc3n1ncc3)C	-	-	-	-	-	-	-	-	-
18	CC(c(cc1N[C@H]2CCNC2)nc3n1ncc3)C	1220	-	-	-	-	-	-	-	-
19a	CC(c(cc1N[C@@H]2CCN(C(OC(C)(C)C)=O)C2)nc3n1ncc3)C	-	-	-	-	-	-	-	-	-
19	CC(c(cc1N[C@@H]2CCNC2)nc3n1ncc3)C	216	-	-	-	-	-	-	-	-
20a	CC(c(cc1N[C@H]2CC[C@@H](C2)NC(OC(C)(C)C)=O)nc3n1ncc3)C	-	-	-	-	-	-	-	-	-
20	CC(c(cc1N[C@H]2CC[C@@H](C2)N)nc3n1ncc3)C	20	-	-	-	-	-	-	-	-
21a	ClC1=C2N=C(C(C)C)C=C(N[C@@H]3C[C@@H](NC(OC(C)(C)C)=O)CC3)N2N=C1	-	-	-	-	-	-	-	-	-
21	CC(c(cc1N[C@H]2CC[C@@H](C2)N)nc3n1ncc3Cl)C	4	2295	1032	353	69	3925	963	265	ND
22a	CC(c(cc1N[C@@H]2CC[C@@H](C2)NC(OC(C)(C)C)=O)nc3n1ncc3)C	-	-	-	-	-	-	-	-	-
22	CC(c(cc1N[C@@H]2CC[C@@H](C2)N)nc3n1ncc3)C	335	-	-	-	-	-	-	-	-
23a	CC(c(cc1N[C@H]2CC[C@H](C2)NC(OC(C)(C)C)=O)nc3n1ncc3)C	-	-	-	-	-	-	-	-	-
23	CC(c(cc1N[C@H]2CC[C@H](C2)N)nc3n1ncc3)C	82	ND	ND	ND	5625	ND	ND	ND	ND
24a	CC(c1cc(N[C@H]2C[C@H](NC(OC(C)(C)C)=O)CC2)n3nccc3n1)C	-	-	-	-	-	-	-	-	-
24b	N[C@@H]1CC[C@@H](Nc(cc(C(C)C)n2)n3c2ccn3)C1	-	-	-	-	-	-	-	-	-
24	CNC(N[C@@H]1CC[C@@H](Nc(cc(C(C)C)n2)n3c2ccn3)C1)=O	47	2470	1470	1820	1680	9375	6635	ND	-
25	CC(c(cc1N[C@H]2CC[C@@H](C2)O)nc3n1ncc3)C	79	-	-	-	-	-	-	-	-
26a	CC(c(cc1N[C@H]2CC[C@@H](CC2)NC(OC(C)(C)C)=O)nc3n1ncc3)C	-	-	-	-	-	-	-	-	-
26	CC(c(cc1N[C@H]2CC[C@@H](CC2)N)nc3n1ncc3)C	91	ND	ND	ND	2295	ND	ND	7735	ND
27a	O=C(O)C(CC)C	-	-	-	-	-	-	-	-	-
27b	O=C(OCC)CC(C(CC)C)=O	-	-	-	-	-	-	-	-	-
27c	O=C1C=C(C(C)CC)NC2=CC=NN12	-	-	-	-	-	-	-	-	-
27d	ClC1=CC(C(C)CC)=NC2=CC=NN12	-	-	-	-	-	-	-	-	-
27e	CC(CC)C1=NC2=CC=NN2C(N[C@H]3CC[C@H](NC(OC(C)(C)C)=O)C3)=C1	-	-	-	-	-	-	-	-	-
27	CC(c(cc1N[C@H]2CC[C@@H](C2)N)nc3n1ncc3)([H])CC	10	-	-	-	-	-	-	-	-
28a	CCC(c(cc1N[C@H]2CC[C@@H](C2)NC(OC(C)(C)C)=O)nc3n1ncc3)CC	-	-	-	-	-	-	-	-	-
28	N[C@H](C1)CC[C@@H]1Nc2n(ncc3)c3nc(C(CC)CC)c2	6	2980	397	1420	3130	1820	3950	1510	>10000
29a	ClC1=CC(C(CC)CC)=NC2=C(Cl)C=NN21	-	-	-	-	-	-	-	-	-
29b	ClC1=C2N=C(C(CC)CC)C=C(N[C@@H]3C[C@@H](NC(OC(C)(C)C)=O)CC3)N2N=C1	-	-	-	-	-	-	-	-	-
29	CCC(c(cc1N[C@H]2CC[C@@H](C2)N)nc3n1ncc3Cl)CC	8	-	-	-	-	-	-	-	-
30a	O=C(O)CC(C)C	-	-	-	-	-	-	-	-	-
30b	O=C(OCC)CC(CC(C)C)=O	-	-	-	-	-	-	-	-	-
30c	O=C1C=C(CC(C)C)NC2=CC=NN12	-	-	-	-	-	-	-	-	-
30d	ClC1=CC(CC(C)C)=NC2=CC=NN12	-	-	-	-	-	-	-	-	-
30e	CC(OC(N[C@H](C1)CC[C@@H]1NC2=CC(CC(C)C)=NC3=CC=NN23)=O)(C)C	-	-	-	-	-	-	-	-	-
30	CC(Cc(cc1N[C@H]2CC[C@@H](C2)N)nc3n1ncc3)C	21	>10000	9470	7660	2725	>10000	>10000	>10000	>10000
31a	ClC1=CC(CC(C)C)=NC2=C(Br)C=NN21	-	-	-	-	-	-	-	-	-
31b	BrC1=C2N=C(CC(C)C)C=C(N[C@H]3CC[C@H](NC(OC(C)(C)C)=O)C3)N2N=C1	-	-	-	-	-	-	-	-	-
31c	CC(OC(N[C@H](C1)CC[C@@H]1NC2=CC(CC(C)C)=NC3=C(C)C=NN32)=O)(C)C	-	-	-	-	-	-	-	-	-
31	CC(Cc(cc1N[C@H]2CC[C@@H](C2)N)nc3n1ncc3C)C	-	-	-	-	-	-	-	-	-
32a	Cc1c(c(cc2N[C@H]3CC[C@@H](C3)NC(OC(C)(C)C)=O)nc4n2ncc4)cccc1	-	-	-	-	-	-	-	-	-
32	Cc1c(c(cc2N[C@H]3CC[C@@H](C3)N)nc4n2ncc4)cccc1	10	4580	2590	1280	670	>10000	7820	1880	>10000
33	Cc1c(c(cc2N[C@H]3CC[C@@H](C3)N)nc4n2ncc4)cc(F)cc1	9	6380	4210	3040	4000	>10000	>10000	2100	>10000
34a	Cc1c(c(cc2N[C@H]3CC[C@@H](C3)NC(OC(C)(C)C)=O)nc4n2ncc4)cc(Cl)cc1	-	-	-	-	-	-	-	-	-
34	Cc1c(c(cc2N[C@H]3CC[C@@H](C3)N)nc4n2ncc4)cc(Cl)cc1	14	2330	1270	1080	550	8070	4220	300	>10000
35a	COc1c(c(cc2N[C@H]3CC[C@@H](C3)NC(OC(C)(C)C)=O)nc4n2ncc4)cccc1	-	-	-	-	-	-	-	-	-
35	COc1c(c(cc2N[C@H]3CC[C@@H](C3)N)nc4n2ncc4)cccc1	25	-	-	-	-	-	-	-	-
36a	COc1cc(c(cc2N[C@H]3CC[C@@H](C3)NC(OC(C)(C)C)=O)nc4n2ncc4)ccc1	-	-	-	-	-	-	-	-	-
36	COc1cc(c(cc2N[C@H]3CC[C@@H](C3)N)nc4n2ncc4)ccc1	55	-	-	-	-	-	-	-	-
37a	COc1ccc(c(cc2N[C@H]3CC[C@@H](C3)NC(OC(C)(C)C)=O)nc4n2ncc4)cc1	-	-	-	-	-	-	-	-	-
37	COc1ccc(c(cc2N[C@H]3CC[C@@H](C3)N)nc4n2ncc4)cc1	105	-	-	-	-	-	-	-	-
38a	CCC(c(cc1N[C@@H]2CC[C@H](C2)NC(OC(C)(C)C)=O)nc3n1ncc3)CC	-	-	-	-	-	-	-	-	-
38	N[C@@H](C1)CC[C@H]1Nc2n(ncc3)c3nc(C(CC)CC)c2	219	ND	ND	ND	ND	ND	ND	ND	ND
39a	CCC(c(cc1N[C@@H]2CC[C@@H](C2)NC(OC(C)(C)C)=O)nc3n1ncc3)CC	-	-	-	-	-	-	-	-	-
39	N[C@H](C1)CC[C@H]1Nc2n(ncc3)c3nc(C(CC)CC)c2	615	ND	ND	ND	ND	ND	ND	ND	ND
40a	CCC(c(cc1N[C@H]2CC[C@H](C2)NC(OC(C)(C)C)=O)nc3n1ncc3)CC	-	-	-	-	-	-	-	-	-
40	N[C@@H](C1)CC[C@@H]1Nc2n(ncc3)c3nc(C(CC)CC)c2	155	ND	ND	ND	ND	ND	ND	ND	ND
41	O=C(C(C)C)CC(OCC)=O	-	-	-	-	-	-	-	-	-
42	O=C(C=C(C(C)C)N1)N2C1=CC=N2	-	-	-	-	-	-	-	-	-
43a	ClC1=CC(C(C)C)=NC2=C(Cl)C=NN21	-	-	-	-	-	-	-	-	-
43	ClC1=CC(C(C)C)=NC2=CC=NN21	-	-	-	-	-	-	-	-	-
44	ClC1=NC2=CC=NN2C(Cl)=C1	-	-	-	-	-	-	-	-	-
45	ClC1=NC2=CC=NN2C(N[C@@H]3C[C@@H](NC(OC(C)(C)C)=O)CC3)=C1	-	-	-	-	-	-	-	-	-
46	ClC1=NC2=CC=NN2C(N[C@@H]3C[C@@H](N)CC3)=C1	-	-	-	-	-	-	-	-	-
47	O=C(C(CC)CC)CC(OCC)=O	-	-	-	-	-	-	-	-	-
48	O=C(C=C(C(CC)CC)N1)N2C1=CC=N2	-	-	-	-	-	-	-	-	-
49	ClC1=CC(C(CC)CC)=NC2=CC=NN21	-	-	-	-	-	-	-	-	-
